# Supplementary material for: Bias due to Preanalytical Dilution of Rodent Serum for Biochemical Analysis on the Siemens Dimension Xpand Plus
Source: Front Vet Sci. 2018 Feb 15;5:3. doi: 10.3389/fvets.2018.00003 (PMC5818404; doi:10.3389/fvets.2018.00003)
Supplement: Supplementary file 1 [file Table_1.xlsx]

## Sheet: SM Table 1
						Dilution factor
	Bias (%)	2	3	4	5	6	7	8	9	10	Slope +/- SE	Y-intercept+/- SE	Slope differs from slope for serum data	Y-intercept differs from y-intercept for serum data
	ALB	-6.81818	-13.6364	-18.1818	-29.5455	-31.8182	-31.8182	-38.6364	-38.6364	-40.9091	-4.243 ± 0.477	-2.325 ± 3.115	no	no
	ALP	2.34375	9.375	12.5	7.42188	9.375	12.1094	19.1406	26.1719	21.0938	2.389 ± 0.5011	-1.053 ± 3.273	no	p=.0017
	ALT	2.07254	11.399	18.1347	9.84456	11.9171	12.9534	24.3523	26.4249	25.9067	2.6 ± 0.6067	0.2908 ± 3.963	no	p=.0004
	AMY	1.84615	10.1538	12.6154	5.84615	6.15385	5.53846	12.3077	17.8462	11.6923	1.026 ± 0.552	3.181 ± 3.606	no	no
	AST	-1.78571	4.01786	3.125	-5.35714	-4.01786	-4.46429	0	NA	9.82143	2.269 ± 1.546	-9.498 ± 10.1	no	p=.0151
	BUN	2.77778	2.77778	5.55556	4.16667	1.38889	2.77778	4.16667	2.77778	2.77778	-0.0695 ± 0.164	3.66 ± 1.072	p=.0032	ND
	CA	-0.8	1.6	7.2	8.8	12.8	20.8	21.6	28	30.4	4.08 ± 0.1924	-9.991 ± 1.257	p<.0001	ND
	CHOL	-2.27273	-4.16667	-3.0303	-6.81818	-9.84848	-8.71212	-9.4697	-6.43939	-7.95455	-0.7383 ± 0.2663	-2.093 ± 1.739	p=.0346	ND
	CK	2.19224	3.20405	5.73356	3.87858	2.36088	1.0118	2.86678	4.04722	8.4317	0.3153 ± 0.2799	1.855 ± 1.829	p=.0001	ND
	CREA	-1.05105	-4.05405	-3.15315	-3.3033	-2.85285	-6.45646	-10.2102	-5.70571	-11.8619	-1.092 ± 0.273	1.146 ± 1.783	p=.0143	ND
	GLU	2.7027	2.43243	5.67568	4.59459	1.62162	0	2.97297	3.24324	4.05405	-0.03633 ± 0.2294	3.249 ± 1.498	p=.0042	ND
	HDL	5.26316	3.50877	1.75439	-3.50877	-8.77193	-5.26316	-7.01754	-14.0351	-19.2982	-2.836 ± 0.3335	11.75 ± 2.179	p=.0003	ND
	LDH	0	4.7619	8.02005	-4.01003	-1.25313	-6.76692	-3.25815	2.25564	-7.26817	-1.032 ± 0.5954	5.354 ± 3.889	no	no
	LDL	-1.21212	-2.42424	0	-2.42424	-4.84848	-3.0303	-3.0303	-1.81818	-1.81818	-0.1218 ± 0.1802	-1.558 ± 1.177	p<.0001	ND
	LIP	7.37564	11.6638	15.7804	12.693	11.3208	11.4923	14.0652	18.5249	24.1852	1.387 ± 0.4266	5.802 ± 2.787	p<.0001	ND
	MG	2.94118	0	-5.88235	-14.7059	-20.5882	-23.5294	-35.2941	-26.4706	-35.2941	-5 ± 0.5484	12.35 ± 3.582	p=.0087	ND
	PHOS	5.88235	8.82353	16.1765	16.1765	16.1765	20.5882	23.5294	26.4706	30.8824	2.868 ± 0.2278	1.095 ± 1.488	p=.0009	ND
	TBI	0	0	2.8169	1.40845	1.40845	1.40845	4.22535	5.6338	5.6338	0.7038 ± 0.1466	-1.719 ± 0.9578	p=.0274	ND
	TGL	-2.47934	-6.19835	-6.61157	-11.9835	-14.0496	-20.2479	-24.3802	-22.7273	-34.2975	-3.678 ± 0.3224	6.181 ± 2.106	p=.0003	ND
	TP	5.7971	7.24638	13.0435	13.0435	14.4928	15.942	21.7391	28.9855	28.9855	2.971 ± 0.3008	-1.241 ± 1.965	p=.0003	ND
	Supplementary material Table 1. Dilution-induced bias in 20 analytes evaluated via serial dilution of Siemens QC reagent level 3. Slope and y-intercept data from linear regression analysis of
	bias for each analyte at dilution factors 2 through 10 are shown. Regression lines are compared statistically to those obtained from serial dilution of serum samples (data in Table 3) for
	individual analytes. Significant differences in slope and y-intercept between data from serum samples and data from QC reagent level 3 for each analyte are determined by p-value less than
	0.05 (values in bold). NA = not available; ND = not determined.
